# Supplementary material for: Predictive value of molecular subtypes and APOBEC3G for adjuvant chemotherapy in urothelial bladder cancer
Source: Cancer Med. 2022 Oct 7;12(5):5222–32. doi: 10.1002/cam4.5324 (PMC10028049; doi:10.1002/cam4.5324)
Supplement: Supplementary file 1 — Appendix S1 [file CAM4-12-5222-s001.zip]

Archive with 3 entries (3 files):
- CAM4_5324_Supplementary materials_revised_09.08.docx
- CAM4_5324_Supplementary materials_revised_09.08_clean.docx
- CAM4_5324_Supplementary Tables_09.08.xlsx
