# Supplementary material for: Predictive value of molecular subtypes and APOBEC3G for adjuvant chemotherapy in urothelial bladder cancer
Source: Cancer Med. 2022 Oct 7;12(5):5222–32. doi: 10.1002/cam4.5324 (PMC10028049; doi:10.1002/cam4.5324)
Supplement: Supplementary file 1 — Appendix S1 [file CAM4-12-5222-s001.zip › CAM4_5324_Supplementary Tables_09.08.xlsx]

## Sheet: STable 1
Supplementary Table 1. Markers and their applications in the present study. 48 subtype-specific markers for distinct molecular subtyping and the list of selected 12 potential chemo-predictive markers. “X” - marks signature-scores used for various subtype classification systems.
TCGA	MDA	LundTax	Consensus	Single markers	Signature	Selected genes
X	X	X	X	-	Luminal	CYP2J2	ERBB2	FGFR3	FOXA1	GATA3
				-		KRT20	PPARG	UPK1A	UPK2	-
X	X	X	X	-	Basal/Squamous	CD44	CDH3	KRT14	KRT5	KRT6A
						DSC2	DSG3	PI3	-	-
X	-	X	X	-	Neuronal-	APLP1	CHGB	ENO2	GNG4	MSI1
					differentiation	PEG10	PLEKHG4B	RND2	SV2A	TUBB2B
X	-	-	X	-	CIS	CRTAC1	CTSE	MSN	NR3C1	-
X	X	X	X	-	EMT	CDH2	TWIST1	VIM	ZEB1	-
X	X	X	X	-	ECM/SM	COMP	SFRP4	SGCD	-	-
X	-	-	-	-	Immune	CD274	CXCL11	IDO1	SAA1	-
-	X	-	-	-	p53	ACTC1	ACTG2	CNN1	MYH11	PGM5
-	-	X	X	-	Additional	CDKN2A	-	-	-	-
-	-	-	-	X	Potential chemopredictive markers	APOBEC3A	APOBEC3B	APOBEC3G	BIRC5	BSG
						CLDN4	CDK12	ERCC1	HMGA2	MKI67
						MMP7	TOP2A	-	-	-
X	X	X	X	X	Housekeeping	TBP	GAPDH	-	-	-

## Sheet: STable2
Supplementary Table 2. Correlation between molecular subtypes and clinicopathological parameters. LumP: Luminal-papillary, LumI: Luminal-infiltrated, Lum: Luminal, Ba/Sq: Basal/Squamous, Ne: Neuronal, Uro-like: Urothelial-like, GU: Genomically unstable, Mes-like: Mesenchymal-like, Ba/SCC-like: Basal/SCC-like, Sc/Ne-like: Small-cell/Neuroendocrine-like, LumNS: Luminal non specified, LumU: Luminal …
		Age				Sex						Stage						Lymphovascular invasion						Vascular invasion						Surgical margin						Lymphnode metastasis
						Male		Female				<T3		pT3-pT4				L0		L+				V0		V+				R-		R+				LN0		LN+
Classifiers		med.	range	P		n	%	n	%	P		n	%	n	%	P		n	%	n	%	P		n	%	n	%	P		n	%	n	%	P		n	%	n	%	P
TCGA	LumP	67	48-88	ref.		31	84	6	16	ref.		7	20	28	80	ref.		11	31	24	69	ref.		30	81	7	19	ref.		25	83	5	17	ref.		15	41	22	59	ref.
	LumI	66	51-82	0.431		19	70	8	30	0.200		3	12	23	88	0.377		8	30	19	70	0.879		22	81	5	19	0.968		17	77	5	23	0.584		11	41	16	59	0.987
	Lum	67	49-81	0.930		20	74	7	26	0.340		4	15	22	85	0.643		15	58	11	42	0.040		22	85	4	15	0.716		15	68	7	32	0.200		13	48	14	52	0.545
	Ba/Sq	67	39-90	0.902		38	61	24	39	0.018		6	10	55	90	0.161		35	56	27	44	0.018		41	66	21	34	0.110		40	71	16	29	0.221		40	65	22	35	0.020
	Ne	68	52-87	0.698		5	71	2	29	0.437		0	0	7	100	0.195		6	86	1	14	0.008		4	57	3	43	0.166		4	80	1	20	0.855		5	71	2	29	0.132
MDA	Luminal	69	51-88	ref.		25	69	11	31	ref.		8	24	25	76	ref.		10	30	23	70	ref.		25	71	10	29	ref.		22	88	3	12	ref.		13	36	23	64	ref.
	Basal	66	39-90	0.145		34	74	22	26	0.394		4	7	51	93	0.025		34	61	22	39	0.006		38	68	18	32	0.720		34	71	14	29	0.100		36	64	20	36	0.008
	p53-like	66	48-88	0.440		54	83	11	17	0.258		8	12	59	88	0.115		31	46	37	54	0.142		56	82	12	18	0.200		45	73	17	27	0.122		35	51	33	49	0.135
LundTax	Uro-like	67	49-81	ref.		48	80	12	20	ref.		12	20	47	80	ref.		22	39	35	61	ref.		50	85	9	15	ref.		35	74	12	26	ref.		24	40	36	60	ref.
	GU	65	48-88	0.371		19	70	8	30	0.323		2	8	22	92	0.185		9	33	18	67	0.641		20	74	7	25	0.238		18	78	5	22	0.728		13	48	14	52	0.477
	Ba/SCC-like	68	39-90	0.897		28	60	19	40	0.021		2	4	44	96	0.017		31	66	16	34	0.005		34	72	13	28	0.118		33	79	9	21	0.649		33	70	14	30	0.002
	Mes-like	64	45-87	0.342		13	68	6	32	0.294		4	21	15	79	0.947		7	37	12	63	0.892		11	58	8	42	0.014		11	61	7	39	0.289		9	47	10	53	0.570
	Sc/Ne-like	68	51-87	0.901		5	71	2	29	0.598		0	0	7	100	0.187		6	86	1	14	0.018		4	57	3	43	0.073		4	80	1	20	0.786		5	71	2	29	0.112
Consensus	LumP	68	49-81	ref.		37	79	10	21	ref.		9	20	35	80	ref.		17	39	27	61	ref.		37	80	9	20	ref.		27	77	8	23	ref.		19	40	28	60	ref.
	LumNS	63	56-70	0.165		5	100	0	0	0.251		2	40	3	60	0.321		0	0	5	100	0.085		5	100	0	0	0.276		4	80	1	20	0.886		1	20	4	80	0.372
	LumU	66	53-88	0.467		9	64	5	36	0.271		1	7	13	93	0.251		8	57	6	43	0.223		11	79	3	21	0.879		12	86	2	14	0.501		7	50	7	50	0.525
	Stroma-rich	66	51-77	0.586		12	86	2	14	0.564		0	0	14	100	0.066		3	21	11	79	0.238		8	57	6	43	0.078		9	69	4	31	0.574		5	36	9	64	0.751
	Ba/Sq	67	39-90	0.697		45	62	28	38	0.050		8	11	63	89	0.177		41	56	32	44	0.066		54	74	19	26	0.418		45	71	18	29	0.539		47	64	26	36	0.010
	Ne-like	68	52-87	1.000		5	71	2	29	0.665		0	0	7	100	0.187		6	86	1	14	0.020		4	57	3	43	0.170		4	80	1	20	0.886		5	71	2	29	0.124

## Sheet: STable3
Supplementary Table 3. Correlation between clinicopathological parameters and gene expression levels of 12 selected single markers. P-values with bold type are statistically significant (≤0.05).
variables		APOBEC3A		APOBEC3B			APOBEC3G			CLDN4			BSG			ERCC1
		median (range)	P		median (range)	P		median (range)	P		median (range)	P		median (range)	P		median (range)	P
Age	≤ 65	8.5 (1-260)	0.411		208.5 (1-1202)	0.305		527.5 (1-3249)	0.327		5850.5 (1-33826)	0.453		12241.5 (2610-304572)	0.352		461 (1-1813)	0.531
	> 65	12 (1-79)			263.5 (1-1967)			617 (1-2679)			6178 (18-31313)			12163.5 (40406-104826)			466.5 (1-1814)
Sex	Male	9 (1-260)	0.017		265 (1-1612)	0.362		597 (1-3249)	0.618		6134 (18-33826)	0.837		11884 (2610-114452)	0.368		491 (1-1580)	0.150
	Female	17 (1-97)			184 (1-1967)			508 (1-2374)			5247 (1-31313)			13548 (4700-304572)			388 (1-1814)
Stage at cystectomy	<pT3	4 (1-260)	0.392		175 (1-1612)	0.711		620 (1-1474)	0.977		6948.5 (84-18031)	0.796		11720.5 (5263-104826)	0.557		514.5 (1-1078)	0.883
	pT3-pT4	12(1-192)			244 (1-1976)			565 (1-3249)			5927 (1-33826)			12448 (2610-304572)			457 (1-1814)
Lymphovascular invasion	L0	9 (1-260)	0.271		199 (1-1236)	0.112		588 (1-2312)	0.834		4727 (18-33826)	0.197		12197 (4700-114452)	0.852		428 (1-1813)	0.083
	L+	12 (1-192)			264 (1-1976)			544 (1-3249)			6691.5 (1-31313)			1251.5 (2610-304572)			498.5 (1-1814)
Vascular invasion	V0	12 (1-260)	0.530		248 (1-1976)	0.675		594 (1-3249)	0.255		6658 (1-33826)	0.053		12734 (2610-304572)	0.302		457 (1-1814)	0.681
	V+	5 (1-97)			200 (1-1182)			467 (1-2679)			3837 (89-26085)			11307 (5263-35903)			497.5 (1-1493)
Surgical margin	R-	11 (1-97)	0.593		225 (1-1955)	0.137		646 (1-2679)	0.010		5927 (84-33826)	0.399		12448 (5263-114452)	0.557		454 (1-1813)	0.855
	R+	12 (1-79)			203 (1-819)			392 (1-3249)			6117.5 (1-30157)			11679.5 (2610-304572)			466 (1-1114)
Lymph node metastasis	LN0	11.5 (1-79)	0.921		204 (1-1602)	0.114		571.5 (1-3249)	0.960		4630 (1-33826)	0.087		12591,5 (2610-304572)	0.830		442 (1-1813)	0.478
	LN+	9.5 (1-260)			266.5 (1-1976)			561 (1-2679)			6545 (84-31313)			12020 (4046-114452)			478.5 (1-1814)
		HMGA2		MMP7			BIRC5			TOP2A			CDK12			MKI67
		median (range)	P		median (range)	P		median (range)	P		median (range)	P		median (range)	P		median (range)	P
Age	≤ 65	91 (3-6521)	0.580		338.5 (1-17160)	0.640		705.5 (132-2624)	0.375		1993.5 (550-7076)	0.052		795 (410-5745)	0.950		593 (1-2619)	0.082
	> 65	57 (5-3153)			326.5 (1-11815)			761 (1-5953)			2514 (464-9872)			800 (222-10122)			756.5 (1-4414)
Sex	Male	58 (5-2998)	0.171		264 (1-14452)	0.044		734 (1-3205)	0.310		2323 (464-9685)	0.554		784 (222-6551)	0.582		661 (1-2619)	0.379
	Female	114 (3-6521)			1035 (1-17160)			781 (143-5953)			2440 (560-9872)			838 (410-10122)			710 (1-4414)
Stage at cystectomy	<pT3	66.5 (3-2638)	0.216		175 (1-11815)	0.210		747 (122-5953)	0.747		2184.5 (550-6745)	0.951		773.5 (440-3555)	0.902		613 (173-4414)	0.685
	pT3-pT4	81 (5-6521)			381 (1-17160)			749 (1-3205)			2379 (464-9872)			793 (222-10122)			678 (1-2619)
Lymphovascular invasion	L0	98 (3-2915)	0.130		325 (1-17160)	0.917		754 (1-2624)	0.648		2379 (550-9872)	0.425		777 (222-620)	0.071		739 (1-2619)	0.482
	L+	55.5 (4-6521)			386 (1-11815)			728.5 (78-5953)			2348 (464-7076)			837.5 (410-10122)			666 (1-4414)
Vascular invasion	V0	72 (3-6521)	0.058		393 (1-17160)	0.008		754 (78-5953)	0.592		2315 (464-9872)	0.740		835 (407-10122)	0.156		688 (1-4414)	0.896
	V+	139.5 (4-3153)			198.5 (1-6577)			718.5 (1-3205)			2713 (605-7572)			767.5 (222-6551)			653.5 (1-2220)
Surgical margin	R-	72 (3-3153)	0.362		326 (1-14452)	0.696		724 (658-9872)	0.366		2341 (568-9872)	0.563		775 (222-10122)	0.371		710 (1-2619)	0.018
	R+	105 (5-6521)			650 (1-17160)			698.5 (78-1864)			2299,5 (464-9685)			816.5 (407-5745)			570.5 (1-1709)
Lymph node metastasis	LN0	90 (6-6521)	0.340		498.5 (1-14014)	0.122		776 (1-2624)	0.392		2556 (560-9872)	0.086		788.5 (222-6020)	0.460		724.5 (1-1967)	0.338
	LN+	65 (3-2998)			212.5 (1-17610)			724 (78-5953)			2089 (464-7076)			822.5 (454-10122)			666 (1-4414)

## Sheet: STable4
Supplementary Table 4. Cox univariate (A) and multivariate (B; C) overall survival analyses. As signature scores were used for subtype classification; these cannot be included together with subtype classes in the same multivariate models. Therefore, two separate multivariate analyses were conducted; one included molecular subtypes (B); while the other the signature scores (C). HR: hazard ratio, C…
A Univariate analysis		Whole cohort			Non-chemo cohort			Chemo cohort
variables		HR	95% CI	P	HR	95% CI	P	HR	95% CI	P
Clinicopathological parameters
Age	≤ 65	ref.			ref.			ref.
	> 65	1.107	0.764-1.603	0.591	0.794	0.461-1.368	0.405	1.012	0.565-1.810	0.969
Sex	Male	ref.			ref.			ref.
	Female	1.098	0.741-1.629	0.641	1.043	0.585-1.859	0.886	1.277	0.736-2.215	0.385
Stage at cystectomy*	<T3	ref.			ref.			ref.
	T3-T4	1.085	0.631-1.866	0.769	0.946	0.296-3.026	0.926	0.826	0.432-1.579	0.563
Lymphovascular invasion	L0	ref.			ref.			ref.
	L+	2.220	1.528-3.227	<0.001	3.749	2.169-6.479	<0.001	1.231	0.717-2.112	0.451
Vascular invasion	V0	ref.			ref.			ref.
	V+	1.074	0.713-1.619	0.732	1.582	0.896-2.794	0.114	0.845	0.465-1.536	0.681
Surgical margin	R-	ref.			ref.			ref.
	R+	1.908	1.251-2.912	0.003	1.987	1.153-3.423	0.013	2.036	1.029-4.030	0.041
Lymph node metastasis	N0 or Nx	ref.			ref.			ref.
	N+	1.305	0.912-1.869	0.146	2.065	1.259-3.388	0.004	1.029	0.600-1.766	0.917
Molecular classifiers
TCGA	LumP	ref.			ref.			ref.
	LumI	1.060	0.603-1.864	0.839	0.712	0.316-1.607	0.414	1.299	0.577-2.927	0.528
	Lum	1.006	0.555-1.822	0.986	0.845	0.384-1.862	0.676	0.959	0.380-2.418	0.929
	Ba/Sq	0.844	0.516-1.381	0.500	0.579	0.288-1.163	0.125	1.102	0.548-2.217	0.786
	Ne	1.894	0.798-4.498	0.148	1.001	0.316-3.172	0.998	2.136	0.583-7.822	0.252
MDA	Lum	ref.			ref.			ref.
	Basal	1.040	0.625-1.730	0.880	0.671	0.309-1.459	0.314	1.344	0.683-2.645	0.393
	p53-like	1.123	0.692-1.821	0.639	0.967	0.475-1.969	0.926	0.946	0.473-0.895	0.876
LundTax	Uro-like	ref.			ref.			ref.
	GU	1.451	0.859-2.452	0.164	0.925	0.441-1.940	0.836	2.105	0.961-4.612	0.063
	Ba/SCC-like	0.925	0.581-1.470	0.740	0.562	0.290-1.087	0.087	1.489	0.766-2.895	0.240
	Mes-like	1.062	0.579-1.950	0.845	0.735	0.328-1.649	0.455	1.461	0.576-3.705	0.425
	Sc/Ne-like	2.665	1.163-6.107	0.021	2.035	0.665-6.226	0.213	2.689	0.762-9.493	0.124
Consensus	LumP	ref.			ref.			ref.
	LumNS	0.425	0.102-1.772	0.240	1.343	0.173-10.444	0.778	0.316	0.042-2.398	0.265
	LumU	0.987	0.489-1.996	0.972	0.618	0.207-1.845	0.389	1.410	0.510-3.893	0.508
	Stroma-rich	1.226	0.629-2.390	0.549	1.033	0.445-2.397	0.940	1.213	0.397-3.701	0.735
	Ba/Sq	0.811	0.526-1.249	0.341	0.547	0.300-0.988	0.049	1.156	0.616-2.169	0.652
	Ne-like	2.251	0.965-5.254	0.061	1.531	0.490-4.781	0.464	2.321	0.644-8-368	0.198
Signature scores
Luminal		1.035	0.871-1.232	0.695	1.150	0.906-1.458	0.250	0.955	0.746-1.223	0.717
Basal/Squamous		0.980	0.831-1.154	0.805	0.859	0.683-1.081	0.195	1.141	0.895-1.455	0.286
Neuronal		1.413	1.131-1.765	0.002	1.598	1.158-2.204	0.004	1.290	0.935-0.1780	0.121
CIS		0.778	0.630-0.961	0.020	0.690	0.498-0.954	0.025	0.741	0.551-0.998	0.049
EMT		1.049	0.875-1.258	0.604	1.077	0.799-1.453	0.624	0.964	0.757-1.227	0.763
ECM		1.028	0.884-1.196	0.717	1.007	0.803-1.262	0.953	0.977	0.791-1.207	0.830
Immune		0.716	0.596-0.861	<0.001	0.715	0.557-0.919	0.009	0.752	0.573-0.987	0.040
p53		1.032	0.898-1.186	0.653	1.158	0.938-1.429	0.171	0.900	0.739-1.094	0.290
Single gene markers (median cut-off)	low gene expression	ref.
APOBEC3A	high	0.920	0.639-1.326	0.656	0.803	0.485-1.330	0.395	1.021	0.597-1.744	0.940
APOBEC3B	high	1.120	0.778-1.613	0.543	1.228	0.744-2.025	0.421	1.164	0.678-1.999	0.582
APOBEC3G	high	0.517	0.357-0.749	<0.001	0.788	0.477-1.301	0.352	0.315	0.180-0.553	<0.001
BIRC5	high	1.158	0.803-1.668	0.432	0.846	0.512-1.399	0.515	1.692	0.984-2.907	0.057
BSG	high	1.112	0.772-1.601	0.570	1.181	0.716-1.947	0.514	1.080	0.632-1.846	0.779
CDK12	high	1.089	0.757-1.568	0.645	1.197	0.720-1.990	0.488	1.246	0.713-2.179	0.441
CLDN4	high	0.999	0.694-1.440	0.997	1.408	0.853-2.322	0.181	0.679	0.395-1.168	0.162
ERCC1	high	0.919	0.638-1.323	0.650	1.253	0.758-2.071	0.380	0.672	0.392-1.153	0.149
HMGA2	high	0.992	0.689-1.428	0.963	0.708	0.428-1.171	0.179	1.501	0.873-2.579	0.142
MKI67	high	0.982	0.681-1.415	0.921	0.697	0.420-1.155	0.161	1.369	0.802-2.337	0.249
MMP7	high	1.335	0.925-1.926	0.122	1.223	0.739-2.024	0.434	1.373	0.803-2.348	0.247
TOP2A	high	1.227	0.851-1.768	0.273	0.997	0.603-1.647	0.990	1.389	0.814-2.370	0.229
B Multivariate analysis		Whole cohort			Non-chemo cohort			Chemo cohort
variables		HR	95% CI	P	HR	95% CI	P	HR	95% CI	P
Lymphovascular invasion		2.239	1.450-3.456	<0.001	4.039	1.827-8.928	0.001	-
Surgical margin		1.484	0.947-2.328	0.085	2.467	1.215-5.011	0.012	1.464	0.696-3.079	0.315
Lymph node metastasis		-			1.128	0.545-2.333	0.745	-
Lund - Sc/Ne-like		3.569	1.355-9.402	0.010	-			-
Ba/Sq (Consensus)		-			0.704	0.374-1.325	0.277	-
APOBEC3G		0.770	0.502-1.181	0.232	-			0.498	0.243-1.021	0.057
C Multivariate analysis		Whole cohort			Non-chemo cohort			Chemo cohort
variables		HR	95% CI	P	HR	95% CI	P	HR	95% CI	P
Lymphovascular invasion		2.133	1.342-3.391	0.001	3.433	1.781-6.665	<0.001	-
Surgical margin		1.507	0.953-2.383	0.079	1.559	0.844-2.879	0.156	1.462	0.697-3.065	0.315
Lymph node metastasis		-			1.073	0.563-2.044	0.831	-
APOBEC3G		0.828	0.540-1.270	0.387	-			0.564	0.268-1.187	0.131
Neuronal signature		1.838	1.361-2.483	<0.001	1.735	1.179-2.554	0.005	-
CIS signature		0.992	0.734-1.341	0.959	0.912	0.597-1.394	0.671	0.776	0.491-1.225	0.276
Immune signature		0.755	0.588-0.969	0.027	0.709	0.503-1.000	0.050	1.027	0.676-1.560	0.900
